# Supplementary material for: Benchmark of 16S rRNA gene amplicon sequencing using Japanese gut microbiome data from the V1–V2 and V3–V4 primer sets
Source: BMC Genomics. 2021 Jul 10;22:527. doi: 10.1186/s12864-021-07746-4 (PMC8272389; doi:10.1186/s12864-021-07746-4)
Supplement: Supplementary file 3 — Additional file 3. Relative abundance of Akkermansia, Bifidobacterium, Bacteroides, and Faecalibacterium by qPCR. To calculate the relative abundance of each bacteria, the data were normalized by subtracting the 16S rRNA cycle threshold (Ct) value for each respective sample from the Ct values for the target bacteria to calculate ΔCt values, which are expressed as 2^ [Ct (16S PCR)-Ct (target PCR)], respectively. [file 12864_2021_7746_MOESM3_ESM.xlsx]

## Sheet: Sheet1
Relative abundance of Akkermansia, Bifidobacterium, Bacteroides, and Faecalibacterium by qPCR
participant_id	Akkermansia	Bifidobacterium	Bacteroides	Faecalibacterium
0001	0.00742531	0.0192366	0.0662164	0.0107713
0002	0.00379067	0.168794	0.0517129	0.00168855
0003	1.66e-05	0.0647041	0.0714627	0.017907
0004	2.52e-06	0.0402928	0.182167	7.76e-05
0005	0.00114007	0.0200999	0.297989	0.00653922
0006	5.46e-06	8e-05	0.537126	0.000350087
0007	2.83e-05	0.00305771	0.227405	2.68e-06
0008	0.00029033	0.000139898	0.39685	0
0009	5.85e-05	0.00125335	0.194342	0.0183255
0010	1.88e-05	0.0147822	0.171943	0.0458585
0011	2.77e-05	0.00831539	0.170755	0.0267065
0012	1.79e-05	0.0859714	0.172739	0.0264608
0013	0.00133095	0.0360631	0.0569827	0.0040068
0014	1.9e-05	0.00458139	0.114758	0.0359799
0015	8.13e-06	0.243164	0.365177	1.4e-05
0016	1.05e-05	0.122145	0.234881	0.0195955
0017	7.84e-06	0.000108001	0.239816	0.000284359
0018	8.73e-05	0.0225614	0.177186	0.029191
0019	4.52e-06	0.0362301	0.279322	0.0300463
0020	0.00029643	0.0690284	0.0641088	0.0491499
0021	2.51e-05	0.00122189	0.128812	0.0135396
0022	1.31e-05	0.0762	0.22	0.0353209
0023	0.00028634	0.393199	0.151075	0.0542838
0024	0.0173771	0.00597574	0.138057	0.0103804
0025	0.0207607	0.091717	0.0883883	0.0161387
0026	8.58e-06	0.0166	0.369	0.000209127
0027	0.00447675	0.000793215	0.0452794	0.0672184
0028	7.12e-05	0.00556913	0.122145	0.0791098
0029	0.00312196	0.0760627	0.161918	0.0186028
0030	5.67e-05	0.002022	0.126452	0.00181393
0031	7.99e-06	0.257623	0.124137	0.00499027
0032	0.00129156	0.0442964	0.131366	0.0337259
0033	8.31e-05	0.0120068	0.276433	0.0198003
0034	5.97e-06	0.0195503	0.31864	0.00248938
0035	0.00132787	0.00396078	0.245421	0.0153743
0036	7.32e-06	0.0227183	0.298679	0.0291573
0037	0.00025986	0.0148163	0.171546	0.00628734
0038	1.4e-05	0.0207128	0.257028	0.0358968
0039	0.00016675	0.014748	0.191888	6.01e-05
0040	0.0129282	0.0401071	0.169576	1.55e-05
0041	3.48e-05	0.00783057	0.216634	0.0126622
0042	0.00797666	0.0421984	0.170755	0.00731463
0043	7.99e-06	0.00796	0.283	4.09e-05
0044	0.00041393	0.0589921	0.198425	0.0224574
0045	0.00089448	0.0252076	0.312083	0.0499513
0046	2.78e-05	0.124424	0.0657591	0.0415214
0047	7.91e-05	0.00085804	0.16532	0.0440922
0048	0.00176026	0.01418	0.173539	0.00691207
0049	0.00273673	0.0200073	0.200267	0.0125457
0050	1.75e-05	0.00605916	0.303549	0.000108501
0051	0.00045139	0.00108356	0.394109	0.00812547
0052	0.00014994	0.00128264	0.304251	0.00128264
0053	0.0103206	0.0915054	0.039191	0.0311059
0054	0.000108	0.148995	0.320116	0.0185814
0055	2.33e-05	0.0427	0.073	0.0645547
0056	2.68e-05	0.0332616	0.0925686	0.0020034
0057	2.83e-05	0.00140035	0.107321	0.0140495
0058	0.00130356	0.0217929	0.358489	0.0190597
0059	0.00321715	0.0155171	0.134282	0.0461775
0060	3.69e-05	0.0542838	0.151774	0.0308198
0061	1.75e-05	0.0107962	0.216634	0.0226136
0062	3.84e-05	0.0147822	0.162668	0.125289
0063	0.00422549	0.0311059	0.078382	0.029977
0064	0.0025183	0.00929068	0.135528	0.0374212
0065	8.75e-05	0.00847052	0.215636	0.119355
0066	0.0002837	0.000244705	0.176369	0.0139203
0067	0.00011337	7.16e-05	0.0591286	0.000507842
0068	0.00083265	0.00369554	0.11344	0.0416175
0069	0.0254122	0.00222291	0.141938	0.0172372
0070	0.0001861	0.0275208	0.270431	0.00511872
0071	0.00182655	0.0118689	0.356836	0.00975258
0072	0.00041441	0.000418254	0.111878	0.000526967
0073	6.18e-05	0.0241807	0.0784726	0.00976386
0074	0.00034767	0.0496063	0.231647	0.00403467
0075	0.00017026	0.0089535	0.25437	0
0076	7.61e-06	0.000144	0.147	0.0314674
0077	5.29e-05	0.077661	0.142266	0.147966
0078	0.00014467	0.0479165	0.286843	0.0523742
0079	0.00014087	0.00759887	0.296616	0.0204749
0080	0.00013941	0.000716539	0.058856	0.0270168
0081	0	0.0103564	0.200731	0.110338
0082	0.00031189	0.0299078	0.076415	0.0688691
0083	0	1.67e-05	0.240927	0
0084	7.51e-05	0.0146462	0.154606	0.00628734
0085	3.53e-05	0.00391529	0.39685	0.00878952
0086	6.12e-05	0.0288224	0.242043	0.046714
0087	5.16e-05	0.000249271	0.16532	0.0434852
0088	9.23e-05	0.0236284	0.254664	2.46e-05
0089	4.37e-05	0.0267683	0.258816	0.0183679
0090	8.15e-05	0.00860863	0.200267	0.00103942
0091	1.18e-05	0.000187607	0.405189	0.00739108
0092	0.00105882	0.0170589	0.285851	0.0297699
0093	0.00022131	0.00145981	0.391387	0.0421984
0094	5.24e-06	0.000276583	0.139017	0.0272047
0095	4.07e-05	0.00788504	0.127627	0.0080136
0096	0.00011002	0.0330318	0.307076	0.0213444
0097	0.00092388	0.0223538	0.187288	0.0576448
0098	1.33e-05	0.0170589	0.270431	0.0863696
0099	0.00013235	0.0256778	0.136787	0.160058
0100	1.91e-05	0.125144	0.21071	0.068078
0101	0.000101	0.0313947	0.169968	0.0160643
0102	6.45e-05	0.0135084	0.2477	0.0324269
0103	1.19e-05	0.0663696	0.239263	0.052193
0104	0	8.51e-05	0.222211	0.000791385
0105	0.00350428	0.0106722	0.363493	0.00206449
0106	0.00032439	0.00387032	0.0750155	0.0113854
0107	0.00046088	0.012459	0.448548	0.00146997
0108	9.88e-05	0.00361113	0.0229293	0.00880985
0109	4.56e-06	5.43e-05	0.265478	0.00522628
0110	8.6e-06	0.0501827	0.356013	0.0224056
0111	0.0118006	0.018157	0.216134	0.000177487
0112	2.22e-06	0.0242927	0.346277	0.00303659
0113	0.00250669	0.0187539	0.151424	0.0260363
0114	5.16e-06	0.000525	0.295	0.000566096
0115	2.59e-05	0.0271419	0.278034	0.0137604
0116	0.00016637	0.0103444	0.139017	0.0426888
0117	0.00257122	0.0818996	0.151075	0.0284913
0118	2.09e-05	0.0631	0.123	0.00814426
0119	2.6e-05	0.00230663	0.110849	0.077661
0120	3.45e-05	0.0913	0.0706	0.0417137
0121	0.00075216	0.05581	0.298679	3.01e-06
0122	0.00010124	0.14161	0.173539	0.0162134
0123	1.31e-05	0.0982999	0.216134	0.0642571
0124	5.75e-05	0.026522	0.281265	0.0231421
0125	6.6e-05	0.0270793	0.00477594	0.00246078
0126	0.00011873	0.000507842	0.140632	0.0193257
0127	0.00031698	0.0186674	0.228986	0.023357
0128	1.42e-05	0.0355666	0.362654	0.0237379
0129	2.23e-05	0.00558846	0.180075	0.00916277
0130	0.00010054	0.00134641	0.252613	0.00307542
0131	5.51e-05	0.00159746	0.077661	0.0153034
0132	2.63e-05	0.00423526	0.326088	0.0115978
0133	5.9e-05	0.0205697	0.256435	0.0220461
0134	4.19e-05	8.47e-05	0.088	0.085575
0135	4.62e-06	8.83e-05	0.303549	0.0205223
0136	0.00028966	0.000724865	0.227667	0
0137	0.00198039	0.047039	0.0662164	0.0863696
0138	5.84e-05	0.133	0.0978	0.00567958
0139	4.88e-05	0.0319804	0.152477	0.0471478
0140	0.00013765	0.00680118	0.212667	0.016176
0141	1.61e-05	0.033648	0.272312	0.081522
0142	0.00394252	0.158586	0.183011	0.0141146
0143	4.68e-05	0.0734717	0.337587	0.0268302
0144	8.59e-05	0.0253243	0.133354	0.0258564
0145	2.09e-05	0.00924785	0.283876	0.0486978
0146	0.00157912	0.0591286	0.276752	0.0154813
0147	7.92e-05	0.0013433	0.202361	0.0523742
0148	0.00085015	0.280616	0.0311059	0.0390103
0149	4.49e-05	0.0333385	0.263036	0.016941
0150	0.00045348	0	0.075712	0.081522
0151	0.00012933	0.0273307	0.039191	0.0186674
0152	0.00014719	0.000660876	0.0488669	0.00650907
0153	1.8e-05	0.0244617	0.151774	0.0589921
0154	1.32e-05	0.000350897	0.177595	0.0246318
0155	8.69e-06	9.38e-05	0.0409498	0.0129881
0156	8.2e-06	0.00131111	0.239816	0.00149394
0157	3.57e-05	0.0254416	0.181747	0.0353209
0158	8.42e-05	0.0502988	0.152477	0.0623558
0159	2.09e-05	0.0239583	0.301452	0.0277122
0160	1.7e-05	0.00905753	0.131518	0.0200999
0161	2.34e-06	0.0446045	0.314253	5.61e-08
0162	0.00022622	0.194342	0.0976209	0.00478699
0163	4.89e-05	0.0114118	0.360982	0.0122308
0164	0	3.09e-05	0.269807	0.00876924
0165	0.00015595	0.0105496	0.129109	0.0438889
0166	0.00080988	0.139017	0.291183	2.58e-05
0167	3.42e-05	0.0932125	0.0431848	0.0126622
0168	4.92e-05	0.117	0.000179	9.62e-05
0169	0.00323953	0.0319804	0.327598	0.0580457
0170	2.53e-05	0.0354845	0.301452	0.0277122
0171	0.00040776	0.0061722	0.261824	0.0167465
0172	0.00031625	0.0179484	0.173941	0.0480273
0173	0.00108356	0.0119239	0.0912942	0.03983
0174	9.74e-05	0.0441942	0.136156	0.00320232
0175	0.00042409	0.0364821	0.298679	0.0228763
0176	0.00024812	0.00950784	0.0584495	0.0778406
0177	0.00026624	0.000405878	0.185995	0.085773
0178	7.63e-06	0.0363979	0.252321	0.00652412
0179	0.00018248	0.00607318	0.0527994	0.0126329
0180	0.00328096	0.0335704	0.140308	0.0319066
0181	2.73e-05	0.004	0.032	0.0890031
0182	3.46e-05	0.0082	0.037	0.0696693
0183	2.41e-05	0.0312	0.152	0.105355
0184	2.4e-05	0.00984	0.181	0.0802141
0185	2.76e-05	0.0241	0.222	0.0331082
0186	0.0001656	0.0482498	0.204949	0.0230887
0187	0.00013829	0.031833	0.20805	0.0419069
0188	0.00038398	0.0765918	0.228986	0.11908
0189	0.00022991	0.107569	0.222725	0.124712
0190	1.65e-05	0.133	0.252	0.115824
0191	0	0.0784	0.22	0.0638133
0192	2.86e-05	0.172	0.184	0.116091
Additional file 3 Relative abundance of Akkermansia, Bifidobacterium, Bacteroides, and Faecalibacterium by qPCR. To calculate the relative abundance of each bacteria, the data were normalized by subtracting the 16S rRNA cycle threshold (Ct) value for each respective sample from the Ct values for the target bacteria to calculate ΔCt values, which are expressed as 2^ [Ct (16S PCR)-Ct (target PCR)],…
